# Supplementary material for: Cardiovascular magnetic resonance imaging markers of ageing: a multi-centre, cross-sectional cohort study
Source: Eur Heart J Open. 2025 May 2;5(3):oeaf032. doi: 10.1093/ehjopen/oeaf032 (PMC12045662; doi:10.1093/ehjopen/oeaf032)
Supplement: oeaf032_Supplementary_Data [file oeaf032_supplementary_data.zip]

Archive with 2 entries (2 files):
- Suppl Figure 1.jpg
- SupplementalAppendix_EHJ.v5.pdf
